# Supplementary material for: Intravital molecular imaging reveals the restrained capacity of CTLs in the killing of tumor cells in the liver
Source: Theranostics. 2021 Jan 1;11(1):194–208. doi: 10.7150/thno.44979 (PMC7681101; doi:10.7150/thno.44979)
Supplement: Supplementary file 2 — Supplementary videos. [file thnov11p0194s2.zip]

Archive with 9 entries (9 files):
- s10.mp4
- s2.mp4
- s3.mp4
- s4.mp4
- s5.mp4
- s6.mp4
- s7.mp4
- s8.mp4
- s9.mp4
